# Supplementary material for: Genomic-wide identification and expression analysis of R2R3-MYB transcription factors related to flavonol biosynthesis in Morinda officinalis
Source: BMC Plant Biol. 2023 Aug 7;23:381. doi: 10.1186/s12870-023-04394-6 (PMC10405574; doi:10.1186/s12870-023-04394-6)
Supplement: Supplementary file 2 — Additional file 2: Table S1. Detailed characteristics of the 97 M.officinalis R2R3-MYB proteins in this study. Table S2. Segmentally and tandemly duplicated R2R3-MYB gene pairs in M.officinalis. Table S3. Distribution of subfamily members of the phylogenetic tree of the R2R3-MYB protein from M. officinalis, O. pumila, C. canephora, and A. thaliana. TableS4. The syntenic MoR2R3-MYB gene pairs in A.thaliana, C.canephora, and O.pumila. Table S5. RNA-seq data of MoR2R3-MYB in this study. Table S6. The expression patterns of M.officinalis flavonol biosynthesis genes. Table S7. The level of flavonoid metabolites by Metabolome analysis. Table S8. Detailed data for Co-expression analysis of five MoMYB genes, flavonol biosynthesis genes, and flavonol metabolites in AR, TR, and SR samples. Table S9. Gene specific primers used in RT-qRCR. [file 12870_2023_4394_MOESM2_ESM.xlsx]

## Sheet: Table S1
Table S1: Detailed characteristics of the 97 M.officinalis R2R3-MYB proteins in this study.
No.	Gene name	Gene ID	subfamily name	Chr.	Genomic position		Gene Length (bp)	Exon	Protein Length (AA)	Mw(kDa)	pI	strand	Predicted subcellular localization
					Start site (bp)	End site (bp)
1	MoMYB1	evm.model.Contig1.42	C14(S13)	Contig1	1101333	1102773	1441	3	380	43.1682	5.59	+	Nuclear
2	MoMYB2	evm.model.Contig14.73	C24(S1)	Contig14	1173427	1175110	1684	3	359	39.3339	6.18	-	Nuclear
3	MoMYB3	evm.model.Contig2.68	C30(S21)	Contig2	2059200	2060462	1263	2	326	37.4607	9.53	-	Nuclear
4	MoMYB4	evm.model.LG01.1039	C16(S14)	LG01	8070501	8072000	1500	3	353	39.6843	5.5	+	Nuclear/peroxisome
5	MoMYB5	evm.model.LG01.1624	C24(S1)	LG01	24974525	24975770	1246	3	303	33.9384	8.91	+	Nuclear
6	MoMYB6	evm.model.LG01.1650	C30(S21)	LG01	26092843	26094261	1419	3	329	37.3687	9.5	-	Nuclear
7	MoMYB7	evm.model.LG01.211	C31(S23)	LG01	1704715	1706854	2140	2	439	47.6208	5.09	+	Nuclear
8	MoMYB8	evm.model.LG01.2612	C16(S14)	LG01	43821981	43823164	1184	3	323	35.5379	5.92	-	Nuclear
9	MoMYB9	evm.model.LG01.286	C27	LG01	2086968	2088059	1092	1	363	41.6159	9.4	+	Nuclear/cytosol
10	MoMYB10	evm.model.LG01.468	C16(S14)	LG01	3303581	3304878	1298	3	311	34.3034	7.45	-	Nuclear
11	MoMYB11	evm.model.LG01.483	C6	LG01	3410069	3411045	977	4	239	27.4606	6	+	Nuclear
12	MoMYB12	evm.model.LG02.1650	C1(S4)	LG02	27999378	28000385	1008	2	289	32.3244	8.84	-	Nuclear
13	MoMYB13	evm.model.LG02.175	C7	LG02	5698314	5699995	1682	4	127	15.0255	10.62	-	Nuclear
14	MoMYB14	evm.model.LG02.1948	C23(S9)	LG02	30706379	30708106	1728	3	306	33.8531	7.56	-	Nuclear/peroxisome
15	MoMYB15	evm.model.LG02.1973	C23(S9)	LG02	30894541	30896269	1729	3	306	33.8431	7.56	-	Nuclear/peroxisome
16	MoMYB16	evm.model.LG02.728	C27	LG02	20964963	20966801	1839	3	320	36.5822	6.17	+	Nuclear/cytosol_nuclear
17	MoMYB17	evm.model.LG02.832	C14(S13)	LG02	22069600	22071244	1645	3	458	50.7463	6.86	+	Nuclear
18	MoMYB18	evm.model.LG03.1439	C12	LG03	10919851	10921169	1319	2	372	41.6287	6.18	-	Nuclear
19	MoMYB19	evm.model.LG03.1898	C17(S11)	LG03	16966038	16967474	1437	3	408	46.2144	6.23	-	Nuclear
20	MoMYB20	evm.model.LG03.313	C11(S16)	LG03	1840341	1842335	1995	3	295	33.3743	5.94	-	Nuclear
21	MoMYB21	evm.model.LG03.709	C31(S23)	LG03	4381384	4384118	2735	2	423	45.6424	6.76	+	Nuclear/peroxisome
22	MoMYB22	evm.model.LG03.891	C29	LG03	5679233	5683518	4286	4	815	92.8886	8.17	-	Nuclear
23	MoMYB23	evm.model.LG03.894	C21	LG03	5695673	5696648	976	3	206	23.5409	9.51	-	Nuclear
24	MoMYB24	evm.model.LG04.1015	C21	LG04	17915386	17916942	1557	3	266	29.9506	8.22	-	Nuclear
25	MoMYB25	evm.model.LG04.1368	C2(S7)	LG04	20070937	20072995	2059	3	411	45.344	4.85	-	Nuclear
26	MoMYB26	evm.model.LG04.1472	C3	LG04	20991324	20992871	1548	2	354	38.6129	5.57	+	Nuclear/chloroplast
27	MoMYB27	evm.model.LG04.1773	C16(S14)	LG04	23369231	23370913	1683	3	354	39.6722	7.98	-	Nuclear
28	MoMYB28	evm.model.LG04.2118	C25(S18)	LG04	28904224	28909710	5487	4	269	29.7367	7.09	+	Nuclear
29	MoMYB29	evm.model.LG04.2287	C7	LG04	34895959	34897151	1193	3	268	31.186	8.89	+	Nuclear
30	MoMYB30	evm.model.LG04.2300	C7	LG04	35183774	35184966	1193	3	268	31.144	8.73	-	Nuclear
31	MoMYB31	evm.model.LG04.519	C28(S25)	LG04	14037671	14040381	2711	3	519	57.3564	5.99	-	Nuclear
32	MoMYB32	evm.model.LG04.87	C13	LG04	3356305	3359275	2971	2	332	37.0754	5.88	-	Nuclear
33	MoMYB33	evm.model.LG05.130	C2(S7)	LG05	900703	902878	2176	3	348	38.9576	5.42	+	Nuclear/peroxisome
34	MoMYB34	evm.model.LG05.43	C8(S20)	LG05	367510	369122	1613	3	371	41.5789	6.31	+	Nuclear
35	MoMYB35	evm.model.LG05.699	C21	LG05	5897452	5899433	1982	3	285	32.4031	5.42	+	Nuclear
36	MoMYB36	evm.model.LG05.798	C21	LG05	6836826	6838803	1978	3	284	32.3799	5.25	+	Nuclear
37	MoMYB37	evm.model.LG05.921	C7	LG05	8328259	8329379	1121	3	257	29.9757	9.07	+	Nuclear
38	MoMYB38	evm.model.LG06.1567	C29	LG06	27885973	27888114	2142	1	713	81.7512	8.88	-	Nuclear
39	MoMYB39	evm.model.LG06.1576	C19(S24)	LG06	27957221	27958549	1329	3	345	38.5259	5.79	-	Nuclear
40	MoMYB40	evm.model.LG06.1909	C30(S21)	LG06	32831125	32833659	2535	4	384	44.2118	9.67	+	Nuclear/chloroplast
41	MoMYB41	evm.model.LG06.399	C1(S4)	LG06	16258716	16260598	1883	3	301	33.3619	9.16	-	Nuclear
42	MoMYB42	evm.model.LG06.608	C16(S14)	LG06	20121637	20122917	1281	3	353	39.5435	6.33	+	Nuclear
43	MoMYB43	evm.model.LG06.757	C32(S22)	LG06	21397808	21398128	321	1	106	12.2239	10.01	-	Nuclear
44	MoMYB44	evm.model.LG06.826	C32(S22)	LG06	22027267	22028322	1056	1	351	37.6926	9.59	-	Nuclear
45	MoMYB45	evm.model.LG06.948	C32(S22)	LG06	23094961	23095815	855	1	284	31.9942	6.87	+	Nuclear
46	MoMYB46	evm.model.LG07.1009	C10	LG07	28903685	28905445	1761	3	322	36.1233	4.94	-	Nuclear
47	MoMYB47	evm.model.LG07.1456	C27	LG07	32427996	32429153	1158	1	385	43.8143	9.34	-	Nuclear/cytosol_nuclear
48	MoMYB48	evm.model.LG07.1549	C24(S1)	LG07	33017044	33018263	1220	3	332	36.6998	6.95	+	Nuclear/peroxisome
49	MoMYB49	evm.model.LG07.1587	C16(S14)	LG07	33267580	33268798	1219	3	327	36.5654	7	+	Nuclear
50	MoMYB50	evm.model.LG07.1691	C32(S22)	LG07	33851556	33852623	1068	1	355	39.0158	8.88	-	Nuclear
51	MoMYB51	evm.model.LG07.1891	C7	LG07	35106562	35107925	1364	3	260	29.6212	8.2	-	Nuclear
52	MoMYB52	evm.model.LG07.1992	C20(S9)	LG07	35704060	35706117	2058	3	406	44.6225	5.97	-	Nuclear
53	MoMYB53	evm.model.LG07.2027	C5	LG07	35928615	35930062	1448	3	282	31.904	9.15	+	Nuclear
54	MoMYB54	evm.model.LG07.2028	C5	LG07	35942970	35944417	1448	3	282	31.868	9.16	+	Nuclear
55	MoMYB55	evm.model.LG07.2029	C5	LG07	35946986	35948091	1106	3	176	20.6351	9.12	+	Nuclear/extracellular
56	MoMYB56	evm.model.LG07.2031	C5	LG07	35963419	35964781	1363	3	282	31.8359	9.25	+	Nuclear
57	MoMYB57	evm.model.LG07.2047	C1(S4)	LG07	36047092	36048122	1031	3	225	25.3175	6.86	-	Nuclear
58	MoMYB58	evm.model.LG07.2171	C9(S19)	LG07	36705222	36708129	2908	3	188	21.6392	6.22	-	Nuclear
59	MoMYB59	evm.model.LG07.758	C19(S24)	LG07	25154515	25155733	1219	3	333	37.038	6.06	+	Nuclear/peroxisome
60	MoMYB60	evm.model.LG07.819	C19(S24)	LG07	26203930	26205125	1196	3	333	37.004	6.06	+	Nuclear/peroxisome
61	MoMYB61	evm.model.LG08.1295	C18(S10)	LG08	30250656	30251732	1077	2	329	36.9075	6.54	-	Nuclear/peroxisome
62	MoMYB62	evm.model.LG08.1297	C18(S10)	LG08	30265764	30266791	1028	2	304	33.8584	5.69	-	Nuclear
63	MoMYB63	evm.model.LG08.1298	C18(S10)	LG08	30276146	30277172	1027	2	304	33.7253	5.99	-	Nuclear
64	MoMYB64	evm.model.LG08.1302	C18(S10)	LG08	30320555	30321906	1352	2	310	34.3915	8.45	-	Nuclear
65	MoMYB65	evm.model.LG08.1306	C18(S10)	LG08	30372300	30373655	1356	2	310	34.3374	8.66	-	Nuclear/cytosol
66	MoMYB66	evm.model.LG08.1560	C27	LG08	33251493	33253088	1596	3	322	36.371	5.34	+	Nuclear/peroxisome
67	MoMYB67	evm.model.LG08.1593	C4(S15)	LG08	33578665	33579542	878	3	197	22.6484	6.46	+	Nuclear/cytosol
68	MoMYB68	evm.model.LG08.1869	C3	LG08	36006527	36007548	1022	2	291	32.8478	8.8	+	Nuclear
69	MoMYB69	evm.model.LG08.2020	C12	LG08	37140328	37142334	2007	3	316	35.6991	5.57	+	Nuclear
70	MoMYB70	evm.model.LG08.5	C12	LG08	38486	40489	2004	3	315	35.6281	5.57	+	Nuclear
71	MoMYB71	evm.model.LG08.868	C10	LG08	24907382	24909474	2093	2	285	31.8256	4.87	+	Nuclear/peroxisome
72	MoMYB72	evm.model.LG09.114	C16(S14)	LG09	821462	822640	1179	3	323	35.8052	6.7	-	Nuclear
73	MoMYB73	evm.model.LG09.1220	C15	LG09	10635567	10637003	1437	3	264	30.6305	4.99	-	Nuclear
74	MoMYB74	evm.model.LG09.1223	C15	LG09	10678460	10679869	1410	3	265	30.788	5.07	-	Nuclear
75	MoMYB75	evm.model.LG09.1224	C15	LG09	10688247	10689669	1423	3	262	30.4667	4.98	+	Nuclear
76	MoMYB76	evm.model.LG09.1228	C15	LG09	10738565	10739886	1322	4	225	25.9722	8.11	-	Nuclear
77	MoMYB77	evm.model.LG09.1397	C25(S18)	LG09	14149685	14151905	2221	3	501	54.4061	5.88	-	Nuclear
78	MoMYB78	evm.model.LG09.1813	C29	LG09	29779699	29780478	780	1	259	30.1487	9.62	+	Nuclear
79	MoMYB79	evm.model.LG09.273	C26	LG09	1790875	1794830	3956	3	1063	119.112	5.23	+	Nuclear/peroxisome
80	MoMYB80	evm.model.LG09.46	C22(S3)	LG09	363288	365263	1976	3	358	40.5572	5.77	-	Nuclear
81	MoMYB81	evm.model.LG10.1051	C8(S20)	LG10	28124069	28125409	1341	3	319	36.4538	5.39	-	Nuclear
82	MoMYB82	evm.model.LG10.1386	C20(S9)	LG10	31297336	31298837	1502	3	375	41.9402	8.67	-	Nuclear
83	MoMYB83	evm.model.LG10.1387	C20(S9)	LG10	31305894	31307246	1353	3	367	40.7745	7.62	-	Nuclear
84	MoMYB84	evm.model.LG10.1391	C20(S9)	LG10	31351002	31352462	1461	3	366	40.954	8.53	-	Nuclear
85	MoMYB85	evm.model.LG10.1392	C20(S9)	LG10	31366200	31367549	1350	3	368	41.135	8.41	-	Nuclear
86	MoMYB86	evm.model.LG10.1394	C20(S9)	LG10	31376277	31377619	1343	3	367	40.9017	8.12	-	Nuclear
87	MoMYB87	evm.model.LG10.1398	C20(S9)	LG10	31416622	31418094	1473	3	368	40.9688	8.95	-	Nuclear
88	MoMYB88	evm.model.LG10.1400	C20(S9)	LG10	31439284	31440763	1480	3	368	40.9749	8.37	-	Nuclear
89	MoMYB89	evm.model.LG10.1401	C20(S9)	LG10	31449875	31451232	1358	3	373	41.3132	7.13	-	Nuclear/peroxisome
90	MoMYB90	evm.model.LG10.1416	C30(S21)	LG10	31543760	31545912	2153	3	501	54.5443	6.94	+	Nuclear
91	MoMYB91	evm.model.LG10.1467	C29	LG10	31865744	31869898	4155	12	485	54.3067	5.41	+	Nuclear
92	MoMYB92	evm.model.LG10.1744	C10	LG10	33653911	33654933	1023	3	258	29.6504	5.63	-	Nuclear
93	MoMYB93	evm.model.LG11.1052	C4(S15)	LG11	11434984	11435956	973	3	230	26.8053	9.31	+	Nuclear
94	MoMYB94	evm.model.LG11.1090	C12	LG11	11665583	11667016	1434	3	353	39.0871	7.6	+	Nuclear
95	MoMYB95	evm.model.LG11.1934	C28(S25)	LG11	29046412	29049208	2797	3	435	49.7305	6.69	+	Nuclear/cytosol_nuclear
96	MoMYB96	evm.model.LG11.332	C30(S21)	LG11	5687244	5688755	1512	3	263	30.9085	7.73	-	Nuclear
97	MoMYB97	evm.model.LG11.582	C8(S20)	LG11	8228104	8229377	1274	3	301	34.4132	6.19	-	Nuclear/peroxisome

## Sheet: Table S2
Table S2 Segmentally and tandemly duplicated R2R3-MYB gene pairs in M.officinalis.
Duplicated gene 1	Duplicated gene 2	Duplicate type
evm.model.LG07.2027	evm.model.LG07.2028	tandem
evm.model.LG07.2028	evm.model.LG07.2029	tandem
evm.model.LG08.1297	evm.model.LG08.1298	tandem
evm.model.LG09.1223	evm.model.LG09.1224	tandem
evm.model.LG10.1386	evm.model.LG10.1387	tandem
evm.model.LG02.1948	evm.model.LG02.1973	segmental
evm.model.LG01.211	evm.model.LG03.709	segmental
evm.model.LG03.894	evm.model.LG04.1015	segmental
evm.model.LG01.468	evm.model.LG04.1773	segmental
evm.model.LG04.2287	evm.model.LG04.2300	segmental
evm.model.LG04.1368	evm.model.LG05.130	segmental
evm.model.LG04.1015	evm.model.LG05.699	segmental
evm.model.LG03.894	evm.model.LG05.798	segmental
evm.model.LG04.1015	evm.model.LG05.798	segmental
evm.model.Contig2.68	evm.model.LG06.1909	segmental
evm.model.LG06.756	evm.model.LG06.826	segmental
evm.model.LG06.608	evm.model.LG07.1587	segmental
evm.model.LG06.826	evm.model.LG07.1691	segmental
evm.model.LG06.756	evm.model.LG07.1691	segmental
evm.model.LG06.1576	evm.model.LG07.758	segmental
evm.model.LG06.1576	evm.model.LG07.819	segmental
evm.model.LG07.758	evm.model.LG07.819	segmental
evm.model.LG02.728	evm.model.LG08.1560	segmental
evm.model.LG08.5	evm.model.LG08.2020	segmental
evm.model.LG07.1992	evm.model.LG10.1400	segmental
evm.model.LG10.1051	evm.model.LG11.582	segmental

## Sheet: Table S3
Table S3: Distribution of subfamily members of the phylogenetic tree of the R2R3-MYB protein from M. officinalis, O. pumila, C. canephora, and A. thaliana
subfamily name	A. thaliana	M. officinalis	O. pumila	C. canephora
1	4	9	3	2
2	5	3	3	3
3	8	7	8	6
4	1	4	4	5
5	4	1	1	1
6	4	4	3	4
7	3	1	1	3
8	4	1	2	2
9	0	2	2	2
10	3	3	2	2
11	6	0	0	0
12	6	3	3	2
13	3	2	2	2
14	2	4	5	5
15	4	0	0	2
16	5	6	1	0
17	0	4	1	2
18	3	1	1	1
19	1	2	1	1
20	4	2	2	3
21	2	1	2	1
22	2	2	2	2
23	6	3	4	4
24	0	3	3	2
25	8	2	2	2
26	3	1	2	2
27	3	5	1	2
28	6	2	2	1
29	3	2	2	1
30	3	2	2	1
31	4	4	2	2
32	8	5	2	2
33	7	2	3	1
34	12	4	5	8

## Sheet: Table S4
Table S4. the syntenic MoR2R3-MYB gene pairs in A.thaliana and O.pumila.
M.officinalis	A.thaliana	M.officinalis	O.pumila
evm.model.LG01.1039	AT5G57620.1	evm.model.Contig1.42	Opuchr04_g0015980-1.1
evm.model.LG01.211	AT2G39880.1	evm.model.Contig14.73	Opuchr04_g0062150-1.1
evm.model.LG01.211	AT3G09230.1	evm.model.Contig2.68	Opuchr10_g0012710-1.1
evm.model.LG01.211	AT3G55730.1	evm.model.LG01.1039	Opuchr06_g0108640-1.1
evm.model.LG01.286	AT2G37630.1	evm.model.LG01.211	Opuchr06_g0118080-1.1
evm.model.LG01.468	AT2G36890.2	evm.model.LG01.211	Opuchr09_g0010150-1.1
evm.model.LG01.483	AT3G53200.1	evm.model.LG01.2612	Opuchr06_g0008170-1.1
evm.model.LG02.1650	AT2G16720.1	evm.model.LG01.2612	Opuchr08_g0003650-1.1
evm.model.LG02.1650	AT4G34990.1	evm.model.LG01.286	Opuchr06_g0117170-1.1
evm.model.LG02.1650	AT4G38620.1	evm.model.LG01.468	Opuchr06_g0114710-1.1
evm.model.LG02.1973	AT3G61250.1	evm.model.LG01.483	Opuchr06_g0114530-1.1
evm.model.LG02.728	AT3G60460.1	evm.model.LG02.1650	Opuchr02_g0076850-1.1
evm.model.LG02.832	AT1G09540.1	evm.model.LG02.1948	Opuchr02_g0002990-1.1
evm.model.LG02.832	AT5G26660.1	evm.model.LG02.1948	Opuchr09_g0004100-1.1
evm.model.LG03.1898	AT4G21440.1	evm.model.LG02.1973	Opuchr02_g0002990-1.1
evm.model.LG03.1898	AT4G05100.1	evm.model.LG02.728	Opuchr02_g0006200-1.1
evm.model.LG03.313	AT3G48920.1	evm.model.LG02.728	Opuchr08_g0078070-1.1
evm.model.LG03.313	AT4G25560.1	evm.model.LG02.832	Opuchr02_g0066870-1.1
evm.model.LG03.313	AT5G52260.1	evm.model.LG03.1439	Opuchr09_g0097210-1.1
evm.model.LG03.709	AT2G39880.1	evm.model.LG03.1898	Opuchr05_g0005380-1.1
evm.model.LG03.709	AT3G55730.1	evm.model.LG03.1898	Opuchr09_g0013050-1.1
evm.model.LG04.1015	AT2G31180.1	evm.model.LG03.313	Opuchr09_g0004280-1.1
evm.model.LG04.1015	AT3G23250.1	evm.model.LG03.709	Opuchr06_g0118080-1.1
evm.model.LG04.1368	AT2G47460.1	evm.model.LG03.709	Opuchr09_g0010150-1.1
evm.model.LG04.1368	AT3G62610.1	evm.model.LG03.891	Opuchr09_g0105500-1.1
evm.model.LG04.1368	AT5G49330.1	evm.model.LG03.894	Opuchr01_g0070930-1.1
evm.model.LG04.1472	AT3G13540.1	evm.model.LG03.894	Opuchr09_g0105450-1.1
evm.model.LG04.1773	AT2G36890.2	evm.model.LG04.1015	Opuchr01_g0070930-1.1
evm.model.LG04.1773	AT5G23000.1	evm.model.LG04.1015	Opuchr03_g0007740-1.1
evm.model.LG04.519	AT5G58850.1	evm.model.LG04.1368	Opuchr01_g0075220-1.1
evm.model.LG05.130	AT2G47460.1	evm.model.LG04.1368	Opuchr03_g0001460-1.1
evm.model.LG05.130	AT5G49330.1	evm.model.LG04.1472	Opuchr01_g0000700-1.1
evm.model.LG05.43	AT1G48000.1	evm.model.LG04.1773	Opuchr01_g0066520-1.1
evm.model.LG05.43	AT2G47190.1	evm.model.LG04.1773	Opuchr06_g0114710-1.1
evm.model.LG05.43	AT3G06490.1	evm.model.LG04.2118	Opuchr01_g0061740-1.1
evm.model.LG05.43	AT5G49620.2	evm.model.LG04.2300	Opuchr03_g0009450-1.1
evm.model.LG05.699	AT3G23250.1	evm.model.LG04.519	Opuchr01_g0003580-1.1
evm.model.LG05.798	AT3G23250.1	evm.model.LG04.87	Opuchr01_g0016970-1.1
evm.model.LG06.1576	AT1G34670.1	evm.model.LG05.130	Opuchr01_g0075220-1.1
evm.model.LG06.399	AT1G35515.1	evm.model.LG05.130	Opuchr03_g0001460-1.1
evm.model.LG06.399	AT1G22640.1	evm.model.LG05.43	Opuchr03_g0000610-1.1
evm.model.LG06.399	AT4G09460.1	evm.model.LG05.699	Opuchr01_g0070930-1.1
evm.model.LG06.608	AT3G49690.1	evm.model.LG05.699	Opuchr03_g0007740-1.1
evm.model.LG06.608	AT4G37780.1	evm.model.LG05.798	Opuchr01_g0070930-1.1
evm.model.LG06.826	AT5G67300.1	evm.model.LG05.798	Opuchr03_g0007740-1.1
evm.model.LG07.1009	AT1G66230.1	evm.model.LG05.921	Opuchr03_g0009450-1.1
evm.model.LG07.1009	AT5G16600.1	evm.model.LG06.1576	Opuchr07_g0085850-1.1
evm.model.LG07.1549	AT3G28910.1	evm.model.LG06.1576	Opuchr10_g0061380-1.1
evm.model.LG07.1587	AT3G49690.1	evm.model.LG06.1909	Opuchr10_g0012710-1.1
evm.model.LG07.1587	AT4G37780.1	evm.model.LG06.399	Opuchr10_g0057590-1.1
evm.model.LG07.1587	AT5G65790.1	evm.model.LG06.608	Opuchr07_g0010070-1.1
evm.model.LG07.1691	AT2G23290.1	evm.model.LG06.608	Opuchr10_g0009010-1.1
evm.model.LG07.1691	AT3G50060.1	evm.model.LG06.826	Opuchr07_g0008550-1.1
evm.model.LG07.1691	AT4G37260.1	evm.model.LG06.826	Opuchr10_g0007340-1.1
evm.model.LG07.1691	AT5G67300.1	evm.model.LG06.948	Opuchr10_g0005890-1.1
evm.model.LG07.1891	AT3G30210.1	evm.model.LG07.1009	Opuchr07_g0012610-1.1
evm.model.LG07.1992	AT3G01140.1	evm.model.LG07.1456	Opuchr07_g0083460-1.1
evm.model.LG07.2027	AT1G66370.1	evm.model.LG07.1549	Opuchr04_g0062150-1.1
evm.model.LG07.2047	AT1G71030.1	evm.model.LG07.1549	Opuchr07_g0004230-1.1
evm.model.LG07.2171	AT3G01530.1	evm.model.LG07.1587	Opuchr07_g0010070-1.1
evm.model.LG07.2171	AT3G27810.1	evm.model.LG07.1587	Opuchr10_g0009010-1.1
evm.model.LG07.2171	AT5G40350.1	evm.model.LG07.1691	Opuchr07_g0008550-1.1
evm.model.LG07.758	AT5G10280.1	evm.model.LG07.1691	Opuchr10_g0007340-1.1
evm.model.LG07.819	AT5G65230.1	evm.model.LG07.1891	Opuchr07_g0005630-1.1
evm.model.LG07.819	AT5G10280.1	evm.model.LG07.1992	Opuchr07_g0004540-1.1
evm.model.LG08.1560	AT3G60460.1	evm.model.LG07.1992	Opuchr11_g0081680-1.1
evm.model.LG08.2020	AT1G63910.1	evm.model.LG07.2027	Opuchr07_g0085080-1.1
evm.model.LG08.5	AT1G63910.1	evm.model.LG07.2047	Opuchr07_g0084770-1.1
evm.model.LG08.868	AT4G22680.1	evm.model.LG07.2171	Opuchr07_g0002540-1.1
evm.model.LG08.868	AT4G12350.1	evm.model.LG07.758	Opuchr07_g0085850-1.1
evm.model.LG08.868	AT5G62320.1	evm.model.LG07.758	Opuchr10_g0061380-1.1
evm.model.LG09.114	AT5G56110.1	evm.model.LG07.819	Opuchr07_g0085850-1.1
evm.model.LG09.273	AT4G26930.1	evm.model.LG07.819	Opuchr10_g0061380-1.1
evm.model.LG09.273	AT5G55020.1	evm.model.LG08.1295	Opuchr08_g0075290-1.1
evm.model.LG09.46	AT1G16490.1	evm.model.LG08.1297	Opuchr08_g0075320-1.1
evm.model.LG09.46	AT1G79180.2	evm.model.LG08.1560	Opuchr02_g0006200-1.1
evm.model.LG09.46	AT1G56160.1	evm.model.LG08.1560	Opuchr08_g0078070-1.1
evm.model.LG09.46	AT3G12820.1	evm.model.LG08.1593	Opuchr08_g0078170-1.1
evm.model.LG10.1051	AT1G68320.1	evm.model.LG08.1869	Opuchr08_g0084900-1.1
evm.model.LG10.1051	AT1G25340.3	evm.model.LG08.868	Opuchr08_g0079240-1.1
evm.model.LG10.1386	AT5G61420.2	evm.model.LG09.114	Opuchr05_g0066920-1.1
evm.model.LG10.1386	AT5G15310.1	evm.model.LG09.1220	Opuchr05_g0005550-1.1
evm.model.LG10.1416	AT1G69560.2	evm.model.LG09.1224	Opuchr09_g0012850-1.1
evm.model.LG10.1416	AT1G26780.2	evm.model.LG09.1397	Opuchr05_g0008600-1.1
evm.model.LG10.1416	AT3G29020.2	evm.model.LG09.273	Opuchr05_g0064450-1.1
evm.model.LG10.1416	AT5G39700.1	evm.model.LG09.46	Opuchr05_g0068080-1.1
evm.model.LG10.1467	AT1G14350.1	evm.model.LG10.1051	Opuchr04_g0009410-1.1
evm.model.LG10.1467	AT2G02820.2	evm.model.LG10.1051	Opuchr11_g0000570-1.1
evm.model.LG11.1090	AT3G13890.1	evm.model.LG10.1386	Opuchr07_g0004540-1.1
		evm.model.LG10.1386	Opuchr11_g0081680-1.1
		evm.model.LG10.1416	Opuchr11_g0081900-1.1
		evm.model.LG10.1467	Opuchr11_g0082410-1.1
		evm.model.LG10.1744	Opuchr07_g0001420-1.1
		evm.model.LG10.1744	Opuchr11_g0086520-1.1
		evm.model.LG11.1052	Opuchr04_g0001800-1.1
		evm.model.LG11.1090	Opuchr04_g0002320-1.1
		evm.model.LG11.1934	Opuchr04_g0018010-1.1
		evm.model.LG11.332	Opuchr04_g0011930-1.1
		evm.model.LG11.582	Opuchr04_g0009410-1.1
		evm.model.LG11.582	Opuchr11_g0000570-1.1

## Sheet: Table S5
Table S5. MoR2R3-MYB FPKM value in the RNA-seq data
ID	ID	Leaf1	Leaf2	Leaf3	Stalk1	Stalk2	Stalk3	AR1	AR2	AR3	TR1	TR2	TR3	SR1	SR2	SR3
MoMYB1	evm.model.Contig1.42	0.69	0.81	0.29	4.54	5.93	4.16	2.91	2.24	3.19	0.68	1.58	1.38	0.02	0	0
MoMYB2	evm.model.Contig14.73	26.67	24.14	24.05	8.88	8.75	8.53	0.03	0	0.06	0.16	0.1	0.05	0.05	0.03	0.15
MoMYB3	evm.model.Contig2.68	0	0	0	0	0	0	0.03	0.06	0	1.58	1.81	0.97	0.97	0.3	0.59
MoMYB4	evm.model.LG01.1039	0	0	0	0.05	0.05	0	0.28	0.08	0.06	0	0.15	0.11	0.11	0.23	0.15
MoMYB5	evm.model.LG01.1624	2.38	2.12	1.66	0.12	0.06	0	0	0.06	0.07	0	0	0	0	0	0
MoMYB6	evm.model.LG01.1650	0	0	0	0	0	0	0	0	0	0	0	0	0	0	0
MoMYB7	evm.model.LG01.211	7.05	6.75	5.28	5.5	4.25	4.55	1.91	1.1	1.43	2.99	2.65	3.45	4.19	2.69	3.58
MoMYB8	evm.model.LG01.2612	0.37	0.68	0.37	4.82	5.5	4.3	13.41	12.86	12.18	1.74	1.83	1.19	0.49	0.18	0.38
MoMYB9	evm.model.LG01.286	1.38	1.98	1.61	10.24	8.47	8.57	4.27	5.35	5.53	10.36	11.83	8.4	0.05	0	0
MoMYB10	evm.model.LG01.468	5.76	5.33	7.54	69.45	74.28	69.45	29.06	29.5	28.65	64.95	68.57	62.14	33.75	31.29	28.71
MoMYB11	evm.model.LG01.483	1.05	1.6	0.86	0.87	0.95	1.88	0.37	0.73	0.37	0.32	0.27	0.23	0.23	0.33	0.58
MoMYB12	evm.model.LG02.1650	15.8	14.27	12.62	1.17	1.41	1.43	0.09	0.16	0.03	0.38	0.21	0.16	0.16	0.06	0.13
MoMYB13	evm.model.LG02.175	0.55	0.45	0.22	0.59	0.82	1.23	1.16	0.29	0.69	0.67	0.92	0.37	3.07	3.58	1.44
MoMYB14	evm.model.LG02.1948	0.13	0.38	0.55	0.59	0.93	0.6	0.74	0.57	0.97	0.19	0.12	0.52	2.5	0.97	1.85
MoMYB15	evm.model.LG02.1973	1.05	0.63	0.55	2.62	1.76	1.11	2.61	2.57	0.76	0.78	1.28	0.76	3.69	3.24	3.19
MoMYB16	evm.model.LG02.728	20.37	23.09	22.5	2.65	3.22	3.45	0.52	0.35	0.34	0.12	0.06	0.06	0.12	0.19	0.3
MoMYB17	evm.model.LG02.832	1.79	1.93	1.59	9.17	8.08	8.54	0.5	0.87	0.26	0.21	0.36	0.12	0.08	0.09	0.11
MoMYB18	evm.model.LG03.1439	0.16	0	0.2	5.07	4.27	4.55	6.24	7.41	7.79	10.7	10.11	8.47	1.35	1.39	0.75
MoMYB19	evm.model.LG03.1898	5.55	3.36	5.86	18.22	17.86	16.62	0.7	0.88	0.32	0.05	0.09	0.55	4.3	5.89	5.4
MoMYB20	evm.model.LG03.313	1.56	0.97	0.91	7.09	5.8	4.99	0.27	0.38	0.75	0.19	0.31	0.16	0.47	0.5	0.74
MoMYB21	evm.model.LG03.709	4.43	3.88	4.71	7.63	7.38	6.64	1.94	1.68	1.3	9	8.08	7.3	6.48	6.58	7.7
MoMYB22	evm.model.LG03.891	30.5	26.01	36.07	45.77	43.28	50.6	48.2	43.34	48.36	62.11	57.9	64.13	62.6	66.28	66.25
MoMYB23	evm.model.LG03.894	0.78	2	1.49	2.1	1.37	2.72	2.39	2.55	1.87	4.84	1.5	2.36	7.09	6.16	8
MoMYB24	evm.model.LG04.1015	16.06	14.36	12.54	156.22	155.08	149.15	544.97	516.99	564.62	94.34	93.56	107.73	39.4	34.29	37.23
MoMYB25	evm.model.LG04.1368	59.63	59.24	52.29	22.66	22.98	20.93	1.9	2.12	1.21	0.49	0.49	0.32	2.41	2.73	2.53
MoMYB26	evm.model.LG04.1472	0.34	0.16	0.53	0.75	0.4	0.52	0	0.05	0.12	0	0	0.05	0.05	0.22	0
MoMYB27	evm.model.LG04.1773	0.17	0	0	2.58	1.82	3.3	0.84	1.99	0.81	2.96	2.23	1.77	0.03	0.28	0.1
MoMYB28	evm.model.LG04.2118	0	0	0	0	0	0	0	0	0	0	0	0	0	0	0
MoMYB29	evm.model.LG04.2287	0	0	0	0	0	0	0	0	0	0	0	0	0	0	0
MoMYB30	evm.model.LG04.2300	0	0	0	0	0	0	0	0	0	0	0	0	0	0	0
MoMYB31	evm.model.LG04.519	0	0	0	0	0	0	0.08	0	0	0	0	0.04	0	0	0
MoMYB32	evm.model.LG04.87	0.63	0.26	0.39	1.87	1.97	4.13	3.81	1.78	2.06	0.06	0.22	0.06	0	0	0
MoMYB33	evm.model.LG05.130	8.17	7.69	7.14	16.47	15.8	17.34	5.67	4.16	3.85	12.01	9.77	8.44	2.64	2.1	2.11
MoMYB34	evm.model.LG05.43	0.16	0.13	0.13	13.17	13.67	12.6	6.63	4.36	5.85	11.03	11.92	14.94	4.42	5.89	5.3
MoMYB35	evm.model.LG05.699	2.77	3.02	1.44	11.41	10.98	14.84	12.08	9.99	9.2	16.25	20.63	18.98	17.52	14.32	17.58
MoMYB36	evm.model.LG05.798	0.7	1.05	0.56	4.78	5.69	4.73	5.52	5.73	4.5	11.79	11.57	10.76	7.84	3.74	4.49
MoMYB37	evm.model.LG05.921	0	0	0.11	0.44	0.15	0.32	3.34	3.27	2.91	1.26	1.52	1.49	6.31	5.6	4.89
MoMYB38	evm.model.LG06.1567	0	0.11	0.04	0.19	0.03	0.23	0.08	0.03	0.15	0.9	0.5	0.62	0.09	0.13	0.12
MoMYB39	evm.model.LG06.1576	0.06	0.08	0	5.08	5.1	6.51	4.69	4.37	4.47	8.36	7.74	6.23	0.11	0.06	0
MoMYB40	evm.model.LG06.1909	0.1	0.1	0.1	1.23	1.21	1.2	2.21	2.96	2.58	1.49	1.14	1.78	0.49	0.16	0.55
MoMYB41	evm.model.LG06.399	34.12	35.17	29.87	69.87	67.12	68.7	29.93	29.89	26.75	20.42	15.83	17.76	5.64	6.53	6.79
MoMYB42	evm.model.LG06.608	0.82	0.35	0.87	8.55	7.45	7.71	1.12	1.1	0.59	3.99	3.6	3.6	3.88	4.14	3.76
MoMYB43	evm.model.LG06.757	0	0	0	0.97	1.33	1.12	0.09	0.52	0.31	0.09	0	0.26	0.17	0	0.16
MoMYB44	evm.model.LG06.826	58.49	46.23	52.88	180.51	175.65	155.9	50.99	45.89	43.89	99.38	92.47	100.54	502.98	507.53	521.5
MoMYB45	evm.model.LG06.948	82.43	69.72	69.14	285.11	289.24	259.49	176.41	192.48	176.31	74.75	73.21	82.04	274.7	255.09	268.43
MoMYB46	evm.model.LG07.1009	8.24	8.04	7.37	53.56	60.7	54.26	22.37	17.75	19.36	12.82	14.38	12.34	2.52	2.04	1.36
MoMYB47	evm.model.LG07.1456	5.31	5.65	5.8	7.72	6.44	7.22	2.05	2.04	2.15	10.09	10.57	8.43	4.09	3.69	2.95
MoMYB48	evm.model.LG07.1549	12.4	13.86	13.36	17.81	16.89	22.69	11.77	12.98	10.88	13.24	10.67	14.78	3	2.75	3.45
MoMYB49	evm.model.LG07.1587	0.18	0	0.46	5.82	6.33	5.77	10.08	12.7	9.94	6.23	5.5	5.52	7.33	4.95	6.17
MoMYB50	evm.model.LG07.1691	29.09	23.92	29.33	176.89	165.87	157.29	49.61	45.47	44.79	147.52	141.78	138.44	503.98	517.69	520.46
MoMYB51	evm.model.LG07.1891	0	0	0	0.58	0.87	0.67	0.23	0.21	0	0	0.14	0	1.47	1.91	1.68
MoMYB52	evm.model.LG07.1992	20.16	20.36	17.12	22.47	24.15	24.02	0.05	0.05	0.16	0.28	0	0.64	5.24	5.07	4.91
MoMYB53	evm.model.LG07.2027	0	0	0.13	1.8	2.95	2.48	0	0	0	0	0	0	0	0	0
MoMYB54	evm.model.LG07.2028	0	0	0	0.23	0.03	0.07	0	0	0	0	0	0	0	0	0
MoMYB55	evm.model.LG07.2029	0	0	0	0	0	0	0	0	0	0	0	0	0	0	0
MoMYB56	evm.model.LG07.2031	0	0	0	0.77	0.27	0.49	0	0	0	0	0	0	0	0	0
MoMYB57	evm.model.LG07.2047	1.38	1.15	0.87	6.44	5.5	6.73	7.8	8.05	9.58	2.66	3.34	4.36	0.08	0.09	0.08
MoMYB58	evm.model.LG07.2171	0.21	0	0.1	0.1	0.1	0	0	0	0	0	0	0	0	0	0
MoMYB59	evm.model.LG07.758	0.06	0.06	0.06	2.01	2.87	1.66	1.72	2.5	1.89	0.86	1.53	0.51	0.06	0	0
MoMYB60	evm.model.LG07.819	0	0	0	0.06	0.17	0.06	0	0.06	0.1	2.63	0.93	0.98	0.11	0	0
MoMYB61	evm.model.LG08.1295	0	0	0	0	0.11	0.31	0.18	0.45	0.2	0.35	0.28	0.06	0	0.03	0.05
MoMYB62	evm.model.LG08.1297	0	0	0	0.06	0	0	0.06	0	0	0	0	0.12	0.18	0.07	0.06
MoMYB63	evm.model.LG08.1298	0	0	0	0.19	0	0.06	0	0	0	0	0.12	0	0	0	0
MoMYB64	evm.model.LG08.1302	0	0	0	0	0	0	0	0	0	0	0	0	0	0	0
MoMYB65	evm.model.LG08.1306	0	0	0	0	0	0	0	0	0	0	0	0	0	0	0
MoMYB66	evm.model.LG08.1560	0	0	0.17	0	0	0	0.06	0.06	0	0	0	0	0	0	0
MoMYB67	evm.model.LG08.1593	0	0.05	0.09	1.53	1.34	0.93	0	0	0	0	0	0.28	0	0	0
MoMYB68	evm.model.LG08.1869	0.21	0.79	0.06	0.13	0.13	0.13	0	0	0	0	0	0	0	0	0
MoMYB69	evm.model.LG08.2020	0.25	0	0.03	0.45	1.14	1.22	1.28	1.26	0.94	0.21	0.29	0.18	0	0.06	0
MoMYB70	evm.model.LG08.5	0.13	0.21	0.06	1.23	0.78	0.55	2.1	0.7	1.96	0.06	0.46	0	0	0	0.06
MoMYB71	evm.model.LG08.868	2.32	1.38	1.89	10.22	11.08	11.77	8.79	12.2	10.51	12.48	8.22	9.24	4.45	4.42	4.26
MoMYB72	evm.model.LG09.114	2.08	2.28	1.67	2.19	2.28	1.82	0.61	1.35	0.61	0.32	0.67	0.75	1.36	2.15	1.78
MoMYB73	evm.model.LG09.1220	2.24	2.79	1.58	5.82	4.76	5.29	4.22	4.9	2.67	1.58	1.62	0.99	0.14	0.53	0.2
MoMYB74	evm.model.LG09.1223	68.72	72.24	51.39	122.71	128.52	118.26	19.84	16.64	16.66	27.09	25.61	23.12	66.79	57.97	57.98
MoMYB75	evm.model.LG09.1224	0.11	0.07	0.04	1.47	1.91	1.58	7.04	8.71	6.6	0.87	0.28	1.03	2.45	1.86	2.13
MoMYB76	evm.model.LG09.1228	84.88	92.04	80.91	282.2	282.44	275.76	42.88	37.48	41.81	30.62	31.67	26.67	39.06	32.57	32.9
MoMYB77	evm.model.LG09.1397	0	0	0	0.04	0	0.15	0	0	0.04	0	0	0	0	0	0
MoMYB78	evm.model.LG09.1813	0.08	0.07	0	0.04	0	0.04	0	0.21	0	0.81	0.67	0.32	0.14	0	0
MoMYB79	evm.model.LG09.273	3.39	3.68	3.96	6.69	5.08	6.3	5.45	5.35	7	3.27	4.03	4.57	4.27	3.89	3.71
MoMYB80	evm.model.LG09.46	1.26	1.77	1.48	25.06	25.31	26.47	43.65	42.33	42.08	22.04	17.53	22.09	12.35	12.65	12.34
MoMYB81	evm.model.LG10.1051	29	30.13	24.93	68.31	70.4	63.04	38.92	45.34	36.57	1.58	0.88	1.85	143.15	140.71	148.08
MoMYB82	evm.model.LG10.1386	0	0	0	0.05	0.15	0.1	0	0	0	0	0	0	0	0	0
MoMYB83	evm.model.LG10.1387	0	0	0	0.26	0.1	0.25	0	0	0	0	0	0	0	0	0
MoMYB84	evm.model.LG10.1391	0	0	0	0.05	0.05	0	0	0	0	0	0	0	0	0	0
MoMYB85	evm.model.LG10.1392	0	0	0	0.05	0.21	0	0	0	0	0	0	0	0	0	0
MoMYB86	evm.model.LG10.1394	0	0	0	0.05	0	0	0	0	0	0	0	0	0	0	0
MoMYB87	evm.model.LG10.1398	0	0	0	0	0	0	0	0	0	0	0	0	0	0	0
MoMYB88	evm.model.LG10.1400	0	0	0	0	0	0	0	0	0	0	0	0	0	0	0
MoMYB89	evm.model.LG10.1401	0	0	0	0.15	0.2	0.1	0	0	0	0	0	0	0	0	0
MoMYB90	evm.model.LG10.1416	0	0	0	0.73	0.72	0.83	0.04	0	0	0	0	0	0	0	0
MoMYB91	evm.model.LG10.1467	8.64	6.9	7.91	24.72	25.76	25.85	5.91	5.15	6.98	17.48	17.09	17.4	46.94	46.14	46.61
MoMYB92	evm.model.LG10.1744	0.16	0	0	0.15	0	0.07	0	0	0.34	0	0	0.14	0	0	0
MoMYB93	evm.model.LG11.1052	0	0	0	0	0	0	0	0	0	0	0	0	0	0	0
MoMYB94	evm.model.LG11.1090	0	0	0.05	1.42	1.69	1.09	1.76	2.33	2.06	0.89	1.23	1.27	0.32	0.14	0.05
MoMYB95	evm.model.LG11.1934	0	0	0	0	0	0	0	0	0	0	0	0	0	0	0
MoMYB96	evm.model.LG11.332	0.27	0.55	0.67	2.69	2.23	2.55	2.21	2.25	2.34	2.06	1.38	2.88	2.23	2.38	3.95
MoMYB97	evm.model.LG11.582	36.32	40.14	31.3	41.84	41.74	42.67	90.11	82.64	86.14	79.77	92.88	100.49	65.39	55.05	52.78

## Sheet: Table S6
Table S6. the expression patterns of M.officinalis flavonol biosynthesis genes.
ID	gene name	T-AR1	T-AR2	T-AR3	T-TR1	T-TR2	T-TR3	T-SR1	T-SR2	T-SR3
MoCYP73A1	evm.model.LG01.1386	177.29	193.68	159.87	119.39	125.52	112.35	15.83	16.33	14.57
MoCYP73A2	evm.model.LG04.673	0.41	0.64	1.34	0.22	0.25	0.09	0.28	0.23	0.12
MoCYP73A3	evm.model.LG04.675	0.08	0	0.03	0.08	0	0.05	0	0.05	0
MoCYP73A4	evm.model.LG04.676	0.24	0.36	0.31	1.88	0.87	0.78	0.02	0.04	0.16
MoCYP73A5	evm.model.LG04.677	0.03	0.02	0.03	0.02	0.05	0.24	0	0	0
MoCYP73A6	evm.model.LG04.678	0.43	0.49	0.05	0	0.18	0.05	0	0	0
MoCYP73A7	evm.model.LG04.679	2.09	1.63	1.92	0.18	0.15	0.05	0.05	0	0.09
MoCYP73A8	evm.model.LG04.680	0.02	0.26	0.11	0.04	0.04	0.02	0.15	0.06	0.17
MoCYP73A9	evm.model.LG04.681	0.23	0.27	0.32	0	0	0.12	0	0.1	0
MoCYP73A10	evm.model.LG04.682	0.32	0.56	0.32	0.7	0.44	0.48	1.82	2.23	1.76
MoCYP73A11	evm.model.LG04.683	0	0.22	0.26	0.68	0.43	0.89	0.67	1.07	0.52
MoCYP73A12	evm.model.LG04.685	1.78	2.04	1.13	0.36	0.1	0.3	0	0	0
MoCYP73A13	evm.model.LG04.688	101.3	88.94	82.55	112.05	110.92	111.7	55.51	55.75	58.84
MoCHS1	evm.model.LG05.1065	0	0	0	0	0.09	0	0.05	0	0
MoCHS2	evm.model.LG05.1067	0	0	0	0	0	0	0	0	0
MoCHS3	evm.model.LG05.996	0	0	0	0	0	0	0.1	0	0
MoCHI1	evm.model.LG03.556	4.06	3.88	3.84	4.83	4.34	4.35	0.47	1.08	0.33
MoCHI2	evm.model.LG03.862	5.26	8.23	5.73	6.27	6.52	6.04	11.78	10.63	14.18
MoCHI3	evm.model.LG04.1148	16.42	17.22	13.88	26.42	26.51	20.54	17.04	13.53	13.54
MoCHI4	evm.model.LG01.43	118.39	109.18	118.8	136.62	141.21	146.91	130.92	138.17	134.2
MoCHI5	evm.model.LG02.1273	115.48	108.65	128.91	107.29	106.8	107.09	140.69	151.35	143.92
MoCHI6	evm.model.LG03.1447	78.89	72.69	73.83	50.28	50.12	49.64	44.44	44.12	42.97
MoCHI7	evm.model.LG09.659	0.71	0.43	0.87	1.2	1.18	0.67	0.4	0.57	0.47
Mo4CL1	evm.model.LG01.1022	23.15	17.96	18.99	32.03	28.56	25.29	2.94	3.38	3.06
Mo4CL2	evm.model.LG01.1023	38.72	35.66	34.05	120.1	110.12	110.02	18.82	22.23	21.72
Mo4CL3	evm.model.LG04.1771	21.87	22.44	19.69	21.45	21.13	21.12	41.3	38.16	39.48
Mo4CL4	evm.model.LG07.1948	0.79	1.04	0.56	0.74	1.42	1.34	0.27	0.52	0.46
Mo4CL5	evm.model.LG08.1213	1.03	0.86	0.73	1.41	1.6	0.93	1.73	1.42	1.33
Mo4CL6	evm.model.LG11.767	54.47	43	44.22	33.22	32.89	31.58	14.21	14.75	11.54
MoANS1	evm.model.LG03.1404	9.27	9.52	10.61	13.93	15.57	12.47	6.53	6.18	5.96
MoFLS1	evm.model.LG03.649	111.8	123.83	123.97	25.91	23.21	24.11	17.5	16.83	17.17
MoFLS2	evm.model.LG02.1258	24.21	28.69	28.02	34.99	35.44	34.62	53.99	50.92	53.89
MoFLS3	evm.model.LG02.1433	102.22	110.38	103	299.17	293.29	273.02	301.71	256.62	284.91
MoFLS4	evm.model.LG03.79	191.36	178.88	188.78	255.7	258.34	228.86	197.8	188.68	186.98
MoFLS5	evm.model.LG06.114	0.18	0	0.13	0	0	0	0	0	0
MoFLS6	evm.model.LG06.116	0.85	0.44	0.33	0	0.05	0.33	0.03	0	0
MoFLS7	evm.model.LG08.1517	0.42	0.84	1.06	0.17	0.05	0.87	0.45	0.06	0.58
MoFLS8	evm.model.LG08.1519	0.07	0	0	0	0	0	0	0	0
MoFLS9	evm.model.LG08.1520	0	0	0	0	0	0	0	0	0
MoFLS10	evm.model.LG11.823	0.88	1.5	3.14	7.97	8.24	5.65	5.83	3.87	4.1
MoFLS11	evm.model.LG11.826	6.44	5.3	4.68	12.63	12.67	12.55	3.36	3.53	2.69
MoFLS12	evm.model.LG11.827	3.16	2.81	3.9	11.79	10.26	8.35	2.99	3.35	3.75
MoFLS13	evm.model.LG11.875	1.34	1.85	2.33	11.83	15.89	11.32	8.08	6.67	8.72
MoF3‘H1	evm.model.LG11.1443	1.02	1.05	1.02	1.91	1.77	0.94	0.45	0.7	0.66
MoPAL1	evm.model.LG01.437	16.7	13.27	17.37	26.79	24.6	25.15	1.83	2.09	2.19
MoPAL2	evm.model.LG01.438	95.71	96.65	86.97	57.91	61.34	55.62	14.83	16.52	15.07
MoPAL3	evm.model.LG01.439	84.43	65.54	81.85	38.82	37.94	37.37	13.48	16.33	11.52
MoPAL4	evm.model.LG03.1129	47.51	38.72	37.71	55	48.29	48.35	5.26	5.61	4.95
MoPAL5	evm.model.LG03.850	0.59	0.05	0.18	0.1	0.1	0.2	0	0	0
MoPAL6	evm.model.LG04.1727	2.21	3.16	2.13	2.82	3.29	2.49	0.23	0.22	0.19
MoPAL7	evm.model.LG04.533	29.66	26.48	25.86	11.01	11.5	13.46	23.04	22.48	23.67
MoPAL8	evm.model.LG08.389	0	0	0	0.02	0	0.07	0	0	0
MoPAL9	evm.model.LG09.1720	0	0	0	0	0	0	0	0	0
MoDFR1	evm.model.LG02.1710	44.93	50.94	50.02	57.61	49.93	65.24	195.42	210.55	202.17
MoDFR2	evm.model.LG02.1812	33.5	36.94	33.84	48.57	53.38	44.91	19.42	17.36	16.53
MoDFR3	evm.model.LG07.1381	0	0	0	0.09	0.05	0	0.23	0.44	0.39
MoDFR4	evm.model.LG09.366	0.65	0.58	0.82	3.49	3.59	1.93	15.98	12.89	11.71

## Sheet: Table S7
Table S7.the level of flavonoid metabolites by Metabolome analysis.
Compounds	Formula	Class I	Class II	CAS	Level	AR1	AR2	AR3	TR1	TR2	TR3	SR1	SR2	SR3
Chrysin	C15H10O4	Flavonoids	Flavonoid	480-40-0	B	1947500	4066900	1746300	3329.8	1894.5	2428.4	148630	196740	272080
Isoformononetin	C16H12O4	Flavonoids	Isoflavones	486-63-5	B	918280	1493900	1344700	1555900	989260	1431700	5050500	3258700	4443600
5-Hydroxy-6,7-dimethoxyflavone	C17H14O5	Flavonoids	Flavonoid	740-33-0	B	3782.3	8148.9	3525.9	9	9	9	3847.1	3225	10199
5,7,2'-Trhiyroxy-8-methoxyflavone	C16H12O6	Flavonoids	Flavonoid	-	B	9303.2	10512	5248	9	9	9	13194	12154	23220
Diosmetin (5,7,3'-Trihydroxy-4'-methoxyflavone)	C16H12O6	Flavonoids	Flavonoid	520-34-3	B	7270.7	16355	9459.1	925.35	1307.3	1177.6	14840	14745	23634
Morin	C15H10O7	Flavonoids	Flavonols	6472-38-4	B	9	9	9	8077	5734	3087	3488	1898	2484
Dihydroxy-dimethoxyflavone	C17H14O6	Flavonoids	Flavonoid	-	B	3652.5	4854.9	3010.8	9	9	9	22484	30907	26024
Tangeretin	C20H20O7	Flavonoids	Flavonols	481-53-8	A	5992.3	5342.6	5551.2	5701.3	5971.5	5909.3	6009.4	6297.9	6251
Nobiletin (5,6,7,8,3',4'-Hexamethoxyflavone)	C21H22O8	Flavonoids	Flavonoid	478-01-3	B	8744.6	6872.6	10549	8261.9	6997.7	7740.7	9291.2	7948.2	8463.3
Daidzein-4'-O-glucoside	C21H20O9	Flavonoids	Isoflavones	-	A	78645	92823	64903	6337.2	8893.2	7965.1	166480	153110	161110
Formononetin-7-O-glycoside (Ononin)	C22H22O9	Flavonoids	Isoflavones	486-62-4	A	5712700	7690800	5024300	5651900	5522900	5398100	20990000	19169000	20129000
5,7,4'-Trihydroxyisoflavone-7-O-galactoside	C21H20O10	Flavonoids	Isoflavones	-	B	41735	45347	41875	9	9	9	32213	46829	39410
Luteolin-3'-O-glucoside	C21H20O11	Flavonoids	Flavonoid	5154-41-6	B	52306	47916	43777	3131.2	6362.6	6550.5	124310	152430	117660
Catechin-(7,8-bc)-4β-(3,4-dihydroxyphenyl)-dihydro-2-(3H)-one	C24H20O9	Flavonoids	Flavanols	-	B	47315	54999	54789	99210	158940	83708	25406	24514	21569
Isohyperoside	C21H20O12	Flavonoids	Flavonols	35589-21-0	B	12649	8979	9210	12218	14785	14212	8677.3	10062	7519.4
7-Hydroxy-3''-methoxy-isoflavone-7-primeveroside	C27H30O13	Flavonoids	Isoflavones	-	A	174270	233300	147050	190330	199180	181750	742520	711500	697470
Genkwanin-6-C-(2''-O-apiosyl)glucoside	C27H30O14	Flavonoids	Flavonoid carbonoside	-	B	9726.5	21408	9833.6	835.53	1967.9	2305.2	13313	14843	14795

## Sheet: Table S8
Table S8. Detailed data for Co-expression analysis of five MoMYB genes, flavonol biosynthesis genes, and flavonol metabolites in AR, TR, and SR samples.
var	MoMYB12	MoMYB41	MoMYB57	MoMYB25	MoMYB33	Morin	Isohyperoside
MoMYB12	1	-0.0101528	-0.267421	-0.525067	0.778113	0.888239	0.25142
MoMYB41	-0.0101528	1	0.946275	-0.356103	0.315113	-0.216684	0.209437
MoMYB57	-0.267421	0.946275	1	-0.294091	0.123794	-0.436381	0.092911
MoMYB25	-0.525067	-0.356103	-0.294091	1	-0.897475	-0.38116	-0.598878
MoMYB33	0.778113	0.315113	0.123794	-0.897475	1	0.665448	0.679727
MoCHI1	0.374807	0.795049	0.686423	-0.81616	0.792693	0.162444	0.563459
MoCHI2	-0.154114	-0.781814	-0.731581	0.741578	-0.669323	-0.0243701	-0.633583
MoCHI3	0.844304	0.126388	-0.0619885	-0.792414	0.936474	0.675675	0.583095
MoCHI4	0.333021	-0.660254	-0.686481	-0.391398	0.388984	0.41731	0.425468
MoCHI5	-0.539153	-0.689963	-0.539879	0.788109	-0.818353	-0.19908	-0.547531
MoCHI6	-0.328471	0.922903	0.945589	-0.0470021	-0.0280032	-0.45893	0.0605511
Mo4CL1	0.53457	0.661826	0.519261	-0.888098	0.909563	0.339799	0.657691
Mo4CL2	0.720715	0.18157	0.030819	-0.927516	0.965159	0.563539	0.654922
Mo4CL3	-0.221587	-0.85208	-0.794311	0.773139	-0.682851	-0.0123545	-0.483002
Mo4CL6	-0.0460433	0.971105	0.926245	-0.408563	0.366684	-0.231496	0.391533
MoFLS1	-0.395322	0.871874	0.928426	0.0629635	-0.17036	-0.510764	-0.154475
MoFLS2	-0.02933	-0.96693	-0.918564	0.535098	-0.469332	0.177131	-0.409014
MoFLS3	0.529139	-0.81608	-0.888212	-0.164245	0.273504	0.609923	0.130029
MoFLS4	0.763069	-0.0521685	-0.195967	-0.830209	0.915537	0.696404	0.631405
MoFLS10	0.691563	-0.466081	-0.538183	-0.581333	0.629553	0.735395	0.288678
MoFLS11	0.670451	0.254319	0.105834	-0.928792	0.965584	0.484005	0.726884
MoFLS12	0.787781	0.0209761	-0.135085	-0.864037	0.937793	0.723098	0.562438
MoFLS13	0.614765	-0.517183	-0.594331	-0.544343	0.598304	0.587956	0.392439
MoPAL1	0.510839	0.588955	0.479267	-0.950885	0.912502	0.323606	0.646192
MoPAL2	-0.0349863	0.988452	0.95376	-0.394442	0.33335	-0.261045	0.254484
MoPAL3	-0.239109	0.953697	0.97207	-0.261476	0.15787	-0.359103	0.203752
MoPAL4	0.439288	0.765328	0.635758	-0.836873	0.837567	0.215175	0.626232
MoPAL6	0.414307	0.770561	0.662105	-0.754203	0.74684	0.119728	0.443345
MoPAL7	-0.730009	0.248104	0.361757	0.756702	-0.799095	-0.675294	-0.444991

## Sheet: Table S9
Table S9: Gene specific primers used in RT-qRCR.
No.	Primer name	Primer sequences(5' to 3')	Gene ID
1	MoMYB29-F	TTGAACAAGGGTGGAGAAAG	evm.model.LG04.2287
2	MoMYB29-R	GCAAGTCTAGACACAGAGTTC
3	MoMYB30-F	TTGAACAAGGGTGGAGAAAG	evm.model.LG04.2300
4	MoMYB30-R	GCAAGTCTAGACACAGAGTTC
5	MoMYB33-F	TTGAAAGGGAGGGCATTAAC	evm.model.LG05.130
6	MoMYB33-R	TCCCAGGACTTCATCTTCTC
7	MoMYB34-F	GACTTCACCCTCATCAACTAC	evm.model.LG05.43
8	MoMYB34-R	CGCAGATAATTAAGCCACCT
9	MoMYB41-F	AAGCTTCATAGCCTTCTTGG	evm.model.LG06.399
10	MoMYB41-R	GGCTAATGAGTTTGCGTTTG
11	MoMYB57-F	GCTGTCGAGTTCTCATTCTC	evm.model.LG07.2047
12	MoMYB57-R	CAGCTTCACTGCTCATAGTC
13	MoMYB81-F	ACGTTCCTTGAAGCGATTAG	evm.model.LG10.1051
14	MoMYB81-R	CTGTGGAGATGGAGGAAATG
15	MoMYB97-F	GTAGATTGAGGTGGCTGAAC	evm.model.LG11.582
16	MoMYB97-R	ATCTTCGACCATCTGTTTCC
17	Mo4CL2-F	CAGGCTTCCTAATGCTACAC	evm.model.LG01.1023
18	Mo4CL2-R	CAAGCTCCTGATTTCACCTC
19	MoCHI3-F	TCTCTCTGATCCCTCAACTC	evm.model.LG04.1148
20	MoCHI3-R	CCAGAATAGACTTTCTCCTCAC
21	MoFLS4-F	CCTTCCAATCCTCCATCTTTC	evm.model.LG03.79
22	MoFLS4-R	CCTTGATCGTGTCTTTCTCC
23	MoFLS11-F	GGTGCCACGTTTAACTACTAC	evm.model.LG11.826
24	MoFLS11-R	ACTTGAAGGCCAACTTCATC
25	MoFLS12-F	GATGATCCCATGTCCGAATC	evm.model.LG11.827
26	MoFLS12-R	GAGCTGCTTTGAGTTTCTCT
27	MoGAPDH-F	GCTGGCATTGCTTTGAATCC	[70]
28	MoGAPDH-R	AATCAACCACGCGAGAACTG
